# Supplementary material for: Heavy Metals in Surface Sediment of Plateau Lakes in Tibet, China: Occurrence, Risk Assessment, and Potential Sources
Source: Toxics. 2023 Sep 23;11(10):804. doi: 10.3390/toxics11100804 (PMC10610607; doi:10.3390/toxics11100804)
Supplement: Supplementary file 1 [file toxics-11-00804-s001.zip]

Archive with 1 entries (1 files):
- toxics-2599582-supplementary.pdf
